# Supplementary material for: The CLCA1/TMEM16A/Cl– current axis associates with H2S deficiency in diabetic kidney injury
Source: JCI Insight. 2025 Jan 9;10(1):e174848. doi: 10.1172/jci.insight.174848 (PMC11721299; doi:10.1172/jci.insight.174848)
Supplement: Supporting data values [file jciinsight-10-174848-s012.xlsx]

## Sheet: Fig. 1A
	Fig. 1A CLCA/Actin					Fig. 1A TMEM16A/Actin
	db/m		db/db			db/m		db/db
NaHS	-	+	-	+	NaHS	-	+	-	+
	78.5993	71.1215	146.797	105.234		85.8987	132.469	223.087	157.141
	67.2626	58.6068	181.931	80.1306		55.9399	54.63	174.012	87.4212
	67.9604	75.0841	144.42	89.3307		52.1724	52.9867	170.635	93.7893
	94.7717	85.5488	149.313	157.776		119.915	136.628	153.253	121.118
	91.1901	77.5658	169.716	81.5331		115.866	146.146	154.184	150.949
	110.849	75.8684	129.657	77.7347		122.375	127.1	126.697	135.937
	245.089	73.3049	144.72	78.8807		117.168	143.366	239.349	224.207
	79.185	62.4256	104.875	86.4776		100.754	167.934	280.793	171.893
	65.0927	62.4398	94.5699	108.577		129.912	172.048	232.652	151.015

## Sheet: Fig. 1B
Fig. 1B
db/m	db/db
20.74	16.42
19	15.67
17.67	13.95

## Sheet: Fig. 1C
Fig. 1C
db/m	db/db
0.170421	0.103267
0.182371	0.0783564
0.18658	0.103434

## Sheet: Fig. 1D
	Fig. 1D
Week	db/m									db/m NaHS									db/db								db/db
6	8.3	8.3	7.4	7.2	5.8	7.1	7.05556	7.88889	5.27778	7.3	8.7	7.2	9.1	8.3	8.3	6.66667	7.27778	7.44444	17.6	17.8	6.9	10.7	15.3	19.8889	27.8333	18.1667	13.5	16.2	18.7	14.3	11.6	15.6	15.8889	21.5	20.6667
7	7.7	7.6	7.7	7.4	8.2	7.9	7.66667	8.83333	7.83333	7.5	7	8.8	8.1	7.2	7	7.44444	7.94444	7.38889	23.9	20.2	17.7	16.8	17.4	21	24.2222	21.7778	18.3	23.1	24.1	18.2	12.6	16.1	23.8889	21.5556	23.2222
8	6.5	7.2	7.7	7.3	7.2	8.6	7.33333	9.83333	8.88889	7	7.1	7.6	6.2	7.9	6.5	8.11111	9	7.5	17.1	18.4	17.2	19.9	18.5	19.6667	19.1667	16.9444	13.7	14.3	16.7	15.7	15.6	17.7	16.2222	23.4444	22.2778
9	7.8	7.7	8.8	7.1	7.9	8.8	7.16667	9.22222	8.33333	5.2	7.5	6.1	6.4	8.3	6.5	7.5	8.38889	8	17.6	21.3	16.6	18.3	19.2	21	20.6111	23.3333	20.2	17.4	21.4	14.1	16.3	14.4	21.2778	31	30.9444
10	7.6	6.7	7.4	7.8	5.6	4.8	8	7.94444	9	8.7	6.1	6.8	7.1	7.7	5.5	8.88889	9.11111	8.16667	15	19	16.1	14.2	23.4	28.5556	31.3333	27.5	17.3	14.5	17.1	13.5	18.1	13.2	25.4444	33.3333	30.2778
11	8.1	7.9	9.5	7.2	7.6	7.7	8.38889	8.33333	9.66667	6.2	7.4	7	7.6	6.3	5.1	8.66667	10.3333	8.83333	16	25.1	15	18.7	28.1	30.5556	25.3333	26.4444	13.9	18.2	12.7	17	14.4	12.6	23.7222	32.8333	30.4444
12	9.8	8.4	8.9	6.7	6.4	6.1	8.05556	9.77778	9	7.3	8.3	7.2	6	6	6.4	6.94444	8.38889	9	17.9	24.1	17.7	20.4	21.4	25.3333	26.4444	32.5	19.6	23.8	17.4	15.9	17.9	16.2	33.3333	33.3333	33.3333
13	7.2	8.1	8.1	7.4	6.8	6.6	7.61111	9	8.77778	7.4	7.6	7.6	6.3	6.9	7.3	9.44444	9.33333	8.72222	18.3	26.7	16.2	14.8	26.2	30.5	26.3333	29.8333	17.7	15.4	20.9	14.3	14.2	19.2	23.0556	33.3333	24.5
14	6.7	7.5	6.9	7.8	6.3	5.3	6.94444	7.55556	8.11111	5.5	7.5	7.8	8.6	7.7	6.9	7.5	7.66667	7.94444	19.8	17.8	16.6	21.8	23.3	21.2222	28.7222	22.5	17.1	10.7	19.3	21.8	16.7	20.1	33.3333	33.3333	18.5556
15	7.4	8.2	7.3	8.2	7.7	6.1	7.66667	7.66667	7.5	7.4	7	8.7	8.5	7	8.4	7.77778	8.55556	8.55556	28.8	32.9	21.6	29.8	29.1	24.4444	22.5556	23.6111	28.7	21.6	21.9	25.6	26.1	24.9	32.2222	29.7222	33.3333

## Sheet: Fig. 1E
	Fig. 1E Col1a2/Actin					Fig. 1E FN/Actin
	db/m		db/db			db/m		db/db
NaHS	-	+	-	+	NaHS	-	+	-	+
	136.526	84.7272	219.475	186.047		61.218	90.8812	334.529	74.6541
	78.9036	93.524	238.997	222.167		75.6179	59.1288	177.353	151.783
	82.3882	95.5775	156.845	203.822		186.699	63.841	66.44	116.451
	132.683	97.9403	186.748	178.073		86.7633	80.9811	186.676	104.533
	111.888	125.209	195.012	111.702		106.718	96.5511	165.885	133.032
	111.725	104.216	168.489	103.1		88.2232	92.1313	132.486	90.7058
	96.7271	97.1186	198.679	107.308		86.1356	112.472	222.064	245.922
	73.9141	98.3674	166.92	97.9404		96.5469	147.351	236.079	167.515
	75.2458	104.742	131.456	114.514		112.079	145.132	358.051	162.238

## Sheet: Fig. 1F
	Fig. 1F
	db/m		db/db
NaHS	-	+	-	+
	78.7275	128.304	229.605	165.317
	101.553	145.404	178.968	97.5491
	74.1013	124.976	222.408	178.414
	83.6726	95.9425	275.463	262.375
	104.769	122.067	261.448	251.992
	93.7743	146.442	213.598	198.616
	85.4827	124.082	299.17	209.47
	148.718	128.001	309.966	208.878
	129.202	117.133	240.298	227.828

## Sheet: Fig. 1G
	Fig. 1G
	db/m		db/db
NaHS	-	+	-	+
	0.12	0.481	5.369	5.328
	0.311	0.154		1.703
	0.163	0.175	7.889	2.226
	0.197	0.443	3.95	1.408
	0.339	0.37	7.845	1.539
	0.255	0.152	9.062	2.66
	1.28215	0.652855	12.2325	7.9313
	1.26911	0.740096	11.9097	4.38536
	0.853324	0.832715	13.2834	7.84153

## Sheet: Fig. 1H
Fig. 1H
Each participant signed an informed consent document, and the study was approved by the Institutional Review Board of the National Institute of Diabetes and Digestive and Kidney Diseases. Due to ethical considerations including individual privacy protection concerns, the board stipulated that individual-level genotype and gene expression data from this study cannot be made publicly available.

## Sheet: Fig. 1I
Each participant signed an informed consent document, and the study was approved by the Institutional Review Board of the National Institute of Diabetes and Digestive and Kidney Diseases. Due to ethical considerations including individual privacy protection concerns, the board stipulated that individual-level genotype and gene expression data from this study cannot be made publicly available.

## Sheet: Fig. 1J
	control	diabetes
	78.0606	216.162
	86.9943	277.774
	134.945	88.1653
		62.543

[truncated: 38 more sheets: Fig. 2A, Fig. 2B, Fig. 2C, Fig. 2D, Fig. 2E, Fig. 3A, Fig. 3B, Fig. 3C, Fig. 3D, Fig. 3E, Fig. 3F, Fig. 3G, Fig. 3H, Fig. 4A, Fig. 4B, Fig. 4C, Fig. 4D, Fig. 5A, Fig. 5B, Fig. 5C …]
